# Supplementary material for: Disrupting the α-synuclein-ESCRT interaction with a peptide inhibitor mitigates neurodegeneration in preclinical models of Parkinson’s disease
Source: Nat Commun. 2023 Apr 19;14:2150. doi: 10.1038/s41467-023-37464-2 (PMC10115881; doi:10.1038/s41467-023-37464-2)
Supplement: Supplementary file 3 — Source Data [file 41467_2023_37464_MOESM3_ESM.xlsx]

## Sheet: Figure 1
Figure 1B. Cell viability (3 cell lines)
			A53T			WT alpha-synuclein			Parent
		Scramble	13000	12000	12480	12300	12600	12300	12300	12300	12500
	MG132	Scramble	4400	4000	4200	3500	3700	3800	4100	4500	4000
		PDpep1	5500	5200	5000	3500	3600	3700	3800	3900	4100
		PDpep1.1	6400	6200	6100	4800	4300	4100	3550	3700	3800
		PDpep1.2	7500	6200	6500	4000	4200	4500	4500	5400	4100
		PDpep1.3	8500	9100	9000	5800	5300	6000	4900	4200	4500
Figure 1C. WT oligomers as measure by luciferase activity
			Oligomers %
		Scramble	96.8158	89.5009	74.8709	81.7556	70.568
		PDpep1	91.6523	79.1738	70.9983	79.1738	65.4045
		PDpep1.1	106.713	81.3253	66.2651	77.4527	64.5439
		PDpep1.2	104.991	81.7556	72.2892	74.8709	62.3924
		PDpep1.3	99.8279	83.0465	73.1497	78.3132	63.6833
Figure 1D. Co-immunoprecipitation experiment with Flag-CHMP2B and GFP-peptides.
Figure 1F. Knockdown effect on cell viability
			No shRNA			CHMP2B shRNA			VPS4A shRNA			VPS4B shRNA			VPS4A/B shRNA
		Scramble	0.954318	0.999411	0.97024	0.990869	0.985301	1.04497	0.953556	0.901159	1.08066	0.899203	0.886927	1.00982	0.967871	0.958075	1.05387
		PDpep1.3	1.47333	1.4504	1.52508	1.18694	1.18118	1.12063	1.3172	1.33136	1.42092	1.30242	1.39455	1.34343	1.46423	1.54159	1.56449

## Sheet: Figure 2
Figure 2A. Representative immunoblots of a-syn levels in HEK293 cells.
Figure 2B. Quantification of A53T protein expression level
		CTL	Scramble	PDpep1	PDpep1.2	PDpep1.3	CHMP2B
		1.10974	1.0716	0.49114	0.199907	0.100936	0.301794
		1.07168	1.14035	0.430155	0.186035	0.095518	0.276443
		1.0845	1.12141	0.458112	0.202463	0.102754	0.265419
Figure 2C. Quantification of a-syn transcript level from RT-PCR data
		CTL	Scramble	PDpep1	PDpep1.2	PDpep1.3	CHMP2B
		37403	41850.5	39906.8	42789.6	43172.5	41111.3
		39273.3	40273.2	38926	40162.4	41625.3	40172.3
		40016.3	42615.8	40827.3	43682.1	44182.8	39276.7
Figure 2E. Relative a-syn fluorescence in GFP-positive primary cortical neurons
		A53T + Scramble1.3			A53T + PDpep1.3
		0.731875	0.888608	0.766517	0.002878	0.196132	0.087934
		1.13807	0.922086	1.47218	0.004007	0.086639	0.070155
		0.944224	1.72448	0.969925	0.011719	0.07312	0.008623
		0.257325	0.499629	0.445458	0.009732	0.123776	0.104269
		1.80794	0.727125	0.538087	0.016244	0.165362	0.034276
		0.628602	2.9138	1.80783	0.631153	0.068165	0.031755
		0.904261	1.31023		0.057197	0.05521
		1.09752	0.633392		0.132503	1.53328
		1.05113	0.457295			0.368236
		1.4902	0.784081			0.850097
		0.600372	0.548309			0.214807
		1.34848	0.80111			0.233796
			0.78986
Figure 2F. Relative a-syn fluorescence in GFP-positive primary cortical neurons
Figure 2G. Relative endogenous a-syn fluorescence in GFP-positive primary cortical neurons
		Scramble1.3			PDpep1.3
		1.22845	1.62504	1.48006	0.469664	0.373733	0.235909
		1.0947	1.07578	0.474288	0.493802	0.353329	0.363828
		1.29292	1.7452	0.558898	0.271195	0.132137	0.993697
		0.620906	0.52692	0.947096	1.35358	0.406017	0.456462
		1.09717	0.929498	0.789038	0.726504	0.325543	0.410778
		1.01543	0.45506	1.26578	0.468337	0.657457	0.445551
		0.350972	0.893675	1.51245	0.228422	0.470504	0.184467
		0.913889	0.809046	0.511157	0.558513	1.07161	1.00356
		1.36496	0.939783	1.46123	0.208093	0.704373	0.614815
		1.0206			0.222305	0.465066
Figure 2I. Relative a-syn fluorescence in RFP-positive primary cortical neurons co-transduced with V1S/SV2
		V1S/SV2 + Scramble1.3			V1S/SV2 + PDpep1.3
		1.06238	0.914319	1.10339	0.976305	0.620487	0.454197
		1.03559	0.76186	0.688845	0.668212	0.929252	0.485076
		0.888902	0.985606	0.844037	0.636666	0.750778	0.463629
		1.04438	0.966059	0.932721	0.704347	0.694473	0.9245
		1.03429	0.860227	1.54985	0.860447	0.902244	0.507718
		0.952906	1.14602	1.04276	0.698119	0.878305	0.494965
		1.18215	0.884804	0.548496	1.01974	0.612712	0.717285
		0.799399	1.15611	1.19561	0.76548	0.826102	0.718901
			1.34895	1.09429		0.730233	1.17439
			0.97604
Figure 2J. Relative a-syn fluorescence in RFP-positive primary cortical neurons co-transduced with V1S alone
		V1S + Scramble1.3			V1S + PDpep1.3
		0.769517	0.73503	1.19107	0.358538	0.0475716	0.465041
		0.706435	1.21318	1.13318	0.433953	0.0643944	0.492148
		1.39576	2.6307	1.28519	0.169875	0.0639324	0.264577
		1.06137	0.761244	0.617189	0.443692	1.34081	1.31545
		1.62219	0.605315	1.13564	0.433929	0.145025	0.69213
		0.68152	0.928194	1.02437	0.0711629	0.961702	0.465534
		0.802477	1.51211	0.348872	0.235302	0.641934	0.287585
		0.965009	0.491944	0.908419	0.0342445	0.500904	0.598556
		0.995726	0.419153	1.34177	1.31626	0.960089	0.206848
			0.703139	1.0143	0.731956		0.220974
Figure 2K. Relative YFP fluorescence in RFP-positive primary cortical neurons co-transduced with V1S/SV2
		V1S/SV2 + Scramble1.3			V1S/SV2 + PDpep1.3
		0.907762	0.883418	0.928548	1.33044	0.454867	0.370293
		0.550847	0.647578	0.640694	0.556891	1.11796	0.370442
		0.916753	0.945489	0.893728	0.541714	0.884496	0.387906
		0.810048	1.19921	1.30234	0.64971	0.637266	0.819274
		1.30215	0.835157	0.502659	0.742993	0.660294	0.221668
		1.0276	1.0142	0.85003	0.572417	0.737174	0.360895
		0.957965	0.817905	1.28073	0.376777	0.651792	0.565572
		1.46766	1.09373	0.6218	0.569018	0.426834	0.48266
		1.05921	1.39133	1.39969	0.728414	0.557319	0.703497
			1.17198	1.57978		0.856285	0.525266
Figure 2L. Relative YFP fluorescence in RFP-positive primary cortical neurons co-transduced with full length YFP
		YFP + Scramble1.3			YFP + PDpep1.3
		0.890806	1.03358	0.61378	0.961826	0.752932	0.86459
		1.2133	0.844549	1.06191	1.16358	1.13393	0.953666
		1.25725	1.03246	1.21605	0.956822	1.47339	1.03716
		1.22725	0.701237	0.974524	0.919908	1.18054	0.836007
		1.25011	0.870647	1.10065	0.919827	0.638003	1.01609
		1.13467	1.03167	1.0318	0.825457	1.14001	1.105
		0.634038	1.24849	1.03783	0.78936	0.863347	1.04024
		0.623151	0.784594	0.996684	1.13113	0.852806	0.878731
		0.802436	1.17751	0.966777	1.24119	1.54717	0.900968
			1.27527		0.944613	1.09138	1.02141
Figure 2N. pS129 a-syn+ puncta in GFP-positive primary cortical neurons
		PFF + Scramble1.3	PFF + PDpep1.3
		186.3	133.2
		148	124.2
		158.7	126.6

## Sheet: Figure 3
Figure 3A. Validation of PPI disruption using co-immunoprecipitation assays
Figure 3D. Representative immunoblots of LAMP1 protein levels in HEK293 cells
Figure 3E. Representative immunoblots of CD63 protein levels in HEK293 cells
Figure 3F. Endolysosomal flux assay using flow cytometry
		Scramble	PDpep1.3	Scramble + Leu	PDpep1.3 + Leu	Scramble	PDpep1.3	Scramble + Leu	PDpep1.3 + Leu
		56.8	53	7.6	8.4	39	47.2	5	7.9
		55.1	51.2	8.6	11.4	35.6	49.8	6.4	6.9
		54.55	50.76	7.2	12.1	36.8	50.3	6.8	7.6
Figure 3G. LC3 HiBiT Reporter Luminescence in HEK293 cells co-transfected with A53T a-syn or EV with FLAG-Scramble1.3 or FLAG-PDpep1.3
		EV + Scramble1.3									A53T + Scramble1.3									EV + PDpep1.3									A53T + PDpep1.3
	DMSO	777040	753433	751044	375439	369228	404214	492443	550827	501920	791321	773267	759780	421386	469076	450553	495578	505623	384021	620658	605375	628960	434405	408828	440853	451992	483007	465719	686738	647975	650667	475759	496337	472514	540034	587486	476871
	Bafilomycin	1080525	1119500	1088656	713028	735248	688762	939588	901564	962442	1110895	1060262	1074672	791297	766562	777159	935660	881366	883215	823452	855284	824376	764102	790572	780457	772312	711636	869275	912557	888791	864101	944332	795667	904704	965919	1093963	1122178
	Rapamycin	326361	328396	321251		158910	168142	218745	198375	200311	295295	298443	298728	190238	172095	188881	206614	234366	290398	229193	217487	213868	174542	181505	183389	205987	201485	207330	238048	250304	251253	232686	220446	215221	281530	290395
Figure 3I. Relative LAMP1 fluorescence in RFP-positive primary cortical neurons
		A53T + Scramble1.3			A53T + PDpep1.3			EV + Scramble1.3			EV + PDpep1.3
		1.02025	0.909225	1.08121	1.53869	1.55822	1.64159	1.93388	0.806133	0.913556	1.13962	0.777236	1.70386
		0.962175	1.20516	1.0519	1.23534	0.78465	1.20472	1.51829	1.17211	1.00553	0.799643	0.820942	2.54175
		1.4589	0.64182	0.932439	1.47907	1.16797	1.30453	0.975051	0.869618	1.66773	1.16345	0.872387	1.23141
		1.8888	0.831914	0.833631	1.25314	1.66095	1.18802	1.14456	1.44691	1.41097	0.942034	1.28757	2.56907
		1.0197	1.18233	1.3409	1.60991	1.06031	1.56062	1.14939	0.736466	1.22838	0.939313	1.5772	1.28239
		0.335128	1.00847	0.829032	1.05445	0.84884	1.22545	1.30594	3.41513	2.09946	1.16196	1.23083	1.1911
		0.550998	1.3184	0.793991	1.44473	0.96203	1.39518	1.58697	1.11442	2.01413	1.59078	1.04794	0.992392
		0.822204	0.853642	1.1369	0.952763	1.25934	1.74903	1.3572	1.51829	1.33231	1.55696		0.932204
		0.941845	1.04904		1.36672	2.00221	1.57365	1.10417	1.13157		1.40993		1.13956
					0.925444								1.34762

## Sheet: Figure 4
Figure 4B. Proportion of C. elegans displaying Short, Medium or Long PDE neurite lengths
			Long	Medium	Short
		[a-Syn];[TagRFP::peptide] Marker +	0.369497	0.484277	0.146226
		[a-Syn];[TagRFP::peptide] Marker -	0.161435	0.615471	0.223094
		[a-Syn];[TagRFP] Marker +	0.195783	0.596386	0.207831
		[a-Syn];[TagRFP] Marker -	0.178201	0.634948	0.186851
		[a-Syn]	0.202381	0.674107	0.123512
		WT	0.558621	0.368966	0.0724138
Figure 4D. YFP+ area in SN of rats injected with V1S/SV2
		V1S/SV2 + Scramble1.3	V1S/SV2 + PDpep1.3
		0.015951	0.007384
		0.035932	0.017602
		0.069274	0.005257
		0.007409	0.00078
		0.021078	0.04432
		0.020501	0.001038
		0.023931	6.07e-05
		0.01686	0.000123
			0.006991
			0.000925
Figure 4E. YFP+ area in SN of rats injected with full length YFP
		YFP + Scramble1.3	YFP + PDpep1.3
		0.004862	0.005526
		0.021358	0.037106
		0.011551	0.003771
		2.51e-06	0.015524
		0.005913	0.006721
		0.006479	0.007709
		0.001213	0.004265
		0.014483	0.013724
			0.020364
Figure 4F. YFP+ area in striatum of rats injected with V1S/SV2
		V1S/SV2 + Scramble1.3	V1S/SV2 + PDpep1.3
		0.002625	0.000438
		0.00501	0.002371
		0.004199	3.48e-05
		0.002477	5.08e-06
		0.002582	0.004038
		0.003	0.000824
		0.00012	0.000896
		0.000419	2.23e-07
			0.00151
			3.22e-05
Figure 4G. YFP+ area in striatum of rats injected with full length YFP
		YFP + Scramble1.3	YFP + PDpep1.3
		8.67779e-06	2.99e-07
		0.000389557	0.0004906
		9.25756e-06	0.0009487
		0.0011175	2.216e-05
		1.54175e-05	3.82e-05
		5.58601e-07	0.000355
			0.00171
			0.0002491
			0.0021443
Figure 4H. a-Syn+ area in SN of rats injected with V1S/SV2
		V1S/SV2 + Scramble1.3	V1S/SV2 + PDpep1.3
		0.032715	0.035578
		0.036727	0.020323
		0.022608	0.021757
		0.030082	0.015071
		0.030395	0.025786
		0.032342	0.015151
		0.054754	0.002572
		0.048064	0.009731
			0.042609
			0.019985
Figure 4I. TH+ cells/mm2 in SN of rats injected with V1S/SV2
		V1S/SV2 + Scramble1.3	V1S/SV2 + PDpep1.3
		226.2	204.077
		68.2528	255.676
		277.663	212.428
		165.011	404.304
		308.407	355.684
		151.264	261.464
		281.396	364.03
		147.554	248.678
			354.259
Figure 4J. TH fluorescence in striatum of rats injected with V1S/SV2
		V1S/SV2 + Scramble1.3	V1S/SV2 + PDpep1.3
		0.153817	0.204695
		0.105233	0.258361
		0.154464	0.297412
		0.204334	0.22761
		0.17625	0.144683
		0.133734	0.138514
		0.142631	0.199671
		0.128061	0.293467
			0.176014
			0.162592

## Sheet: Figure 5
Figure 5C. TH+ cell counts in SN at 6 weeks post injection of low titer A53T a-syn or EV plus Scramble1.3-GFP or PDpep1.3-GFP
		A53T + Scramble1.3	A53T + PDpep1.3	EV + Scramble1.3	EV + PDpep1.3
		240.451	326.457	356.43	177.983
		304.124	209.095	222.612	248.329
		237.789	194.354	261.653	306.528
		273.296	221.878	221.031	177.489
		170.312	189.915	177.808	285.554
			294.581	281.144	260.121
			134.431		350.421
Figure 5D. a-Syn+ area in SN at 6 weeks post injection of low titer A53T a-syn or EV plus Scramble1.3-GFP or PDpep1.3-GFP
		A53T + Scramble1.3	A53T + PDpep1.3	EV + Scramble1.3	EV + PDpep1.3
		0.010561	0.008193	0	0
		0.006404	0.00648	0	0
		0.012291	0.001068	0	0
		0.007103	0.001927	0	0
		0.008679	0.005864	0	0
			0.00208	0	0
			0.009606		0
Figure 5E. LAMP+ puncta/cell in SN at 6 weeks post injection of low titer A53T a-syn or EV plus Scramble1.3-GFP or PDpep1.3-GFP
		A53T + Scramble1.3			A53T + PDpep1.3			EV + Scramble1.3			EV + PDpep1.3
		20.6	8.16667	5.25	30.25	21	30.5	20.1667	25.2	14.5	19.3333	27.6667	16
		20.75	7	4.66667	39.6	18	23	24.5	27.3333	14	25.3333	23	16
		6.5	11.1667	16.8	17	20.5	25	34.8333	25	19	19	20	28.25
Figure 5G. TH+ cell counts in SN at 6 weeks post injection of high titer A53T a-syn or EV plus Scramble1.3-GFP or PDpep1.3-GFP
		A53T + Scramble1.3	A53T + PDpep1.3	EV + Scramble1.3	EV + PDpep1.3
		47.2602	384.444	600.549	379.003
		57.4748	423.26	575.485	484.891
		228.872	341.172	486.897	286.713
		45.7633	77.5517	243.856	285.478
		6.57049	188.775	128.141	431.102
		92.2747	62.8766	310.448	426.031
		39.9106	235.316	457.939	465.168
		114.233	225.66	301.687	456.831
Figure 5H. Forelimb asymmetry in cylinder test at baseline (prior to injection), 3 weeks post injection (WPI), and 6 WPI
			A53T + Scramble1.3								A53T + PDpep1.3								EV + Scramble1.3								EV + PDpep1.3
		Baseline	-33.33	2.86	5.62	-8.11	8	18.07	-4.35		-7.41	24.14	18.18	22.22	-2.4	-27.78	19.4		25.93	-24	-16.48	-42.03	-76	20	-8.43	1.33	21.95	-4	13.16	-24.75	1.82	24.14	9.8
		3 WPI	-7.69231	35.7143	77.7778	46.6667	81.8182	14.2857	7.14286		-28.57	24.32	52.38		33.3333	9.52381	-2.85714			-20	-12.6761	-4.7619	60	15.1515	-17.2414	-16.9811	3.44828	-28.5714	80.9524	-6.84931	10.3448	-26.6667	19.4444
		6 WPI	18.18	41.46	72.97	87.5	66.67	26.67	13.04		-12.5	25.93		-12.5	21.43	6.98			21.21	-3.7	11.63	-3.23	-9.52	35.48	-4.35	-18.64	20	-14.29	37.5	-3.23	75	-33.33	3.03
Figure 5I. Dopamine in striatum at 6 weeks post injection of high titer A53T a-syn or EV plus Scramble1.3-GFP or PDpep1.3-GFP
		A53T + Scramble1.3	A53T + PDpep1.3	EV + Scramble1.3	EV + PDpep1.3
		98.56	114.7	314.46	181.34
		38.13	233.35	227.75	174.2
		3.34	180.08	122.95	85.05
		36.04	109.44	272.82	282.45
		84.33	32.57	114.6	109.28
		52.68	42.6	158.52	146.51
		3.16	203.12	176.98	131.37
		68.44	337.25	128.66
Figure 5J. DOPAC in striatum at 6 weeks post injection of high titer A53T a-syn or EV plus Scramble1.3-GFP or PDpep1.3-GFP
		A53T + Scramble1.3	A53T + PDpep1.3	EV + Scramble1.3	EV + PDpep1.3
		13.42	10.35	28.36	16
		4.92	20.4	16.52	10.96
		1.18	17.34	14.42	16.77
		4.29	14.73	25.87	26.28
		13.24	3.93	13.06	9.15
		5.36	7.85	11.13	11.7
		1.48	18.9	13.29	11.18
		7.6	25.74	11.82
Figure 5K. HVA in striatum at 6 weeks post injection of high titer A53T a-syn or EV plus Scramble1.3-GFP or PDpep1.3-GFP
		A53T + Scramble1.3	A53T + PDpep1.3	EV + Scramble1.3	EV + PDpep1.3
		5.25	7.3	16.37	12.85
		2.89	16.32	11.14	9.04
		3.07	12.63	8.95	3.99
		8.09	7.09	13.19	20.31
		2.65	1.98	4.64	7.84
		0.94	5.55	10.16	7.69
		5.23	15.6	10.04	7.11
			18.15	7.33

## Sheet: Figure 6
Figure 6B. Relative a-syn fluorescence in RFP-positive Fibroblasts from a PD patient with SNCA triplication
		Scramble1.3			PDpep1.3			Scramble1.3 + Baf			PDpep1.3 + Baf
		0.868965	0.843564	0.743193	0.732305	0.646518	0.8072	1.14889	0.4377	0.88342	0.530294	0.18062	0.699192
		2.2337	1.88985	0.785306	0.495975	0.612481	1.08074	1.34669	0.425533	1.02352	1.78459	0.339677	1.0399
		0.533005	0.603198	0.812846	0.947268	0.577409	0.62184	0.727903	0.634308	0.528767	0.949755	0.941648	0.835902
		1.50259	1.67692	0.817887	0.421785	0.557435	0.862592	0.456984	0.562744	0.821386	0.692761	0.341358	0.783482
		0.835539	0.516095	1.541	0.437391	0.380789	0.571124	0.79671	0.462253	1.44836	1.55022	0.305824	0.926734
		1.07168	0.708084	1.24054	0.776951	0.451936	0.905802	0.629713	0.610179	0.80372	0.784378	0.437588	0.680133
		0.480063	0.469701	0.924214	0.718121	0.510802	1.01681	1.08644	0.407881	0.980392	0.682576		0.695186
		0.841643	1.2025	1.17499	0.439475	0.328845	0.742733	1.04057	0.354289	1.05134	0.563118		0.685964
		1.04129	1.08367	0.631782	0.472463	0.412919	0.614269	1.03274	0.471951	1.05134	0.52072		0.920896
		0.583416		1.32825			0.552082		0.435564	0.691508			0.876536
Figure 6C. Relative lysosomal activity in RFP-positive Fibroblasts from a PD patient with SNCA triplication
		Scramble1.3				PDpep1.3				Scramble1.3 + Baf				PDpep1.3 + Baf
		0.403907	0.481955	1.51974	0.992213	1.10391	1.49826	1.52704	0.888363	0.465253	0.658614	0.302502		0.251392	0.570185	0.4284
		0.971772	1.23447	0.803009	0.345272	1.30855	1.90724	1.17167	0.841753	0.343709	0.590349	0.382339		0.301433	0.654696	0.30086
		0.910572	0.795026	1.09649	0.845141	1.40843	1.86935	1.57204	1.00664	0.331229	0.649024	0.352285		0.121818	0.578759	0.349038
		1.20816	1.15303	1.14818	0.796566	1.08836	1.52102	1.89521	1.01554	0.568198	0.646966	0.393087		0.293289	0.594415	0.276857
		0.999937	0.788581	1.56466	0.971167	1.21509	1.87974	2.26106	1.5098	0.36363	0.421421	0.339204		0.434211	0.607969	0.259948
		0.852152	0.823198	0.992204	1.26838	1.10285	1.18865	2.34929	1.42739	0.427831	0.461472	0.313634		0.387462	0.662603	0.395752
		1.21142	0.891122	0.664175	1.05431	1.69802	1.34521	2.39228	1.38566	0.427401	0.538723	0.300803		0.332641	0.561425	0.279866
		1.49257	1.37448	0.705534	1.38452	1.10529	1.01526	1.86329	1.44336	0.295441	0.519516	0.519372		0.19667	0.56663	0.255303
		0.935151	1.45813	0.847751	1.34243	1.59468	0.937426	2.30102	1.55164	0.225818	0.446548	0.280904		0.284314	0.571918	0.285427
		1.01435		0.65825		1.55495	1.14625	2.23031		0.258794	0.518579	0.325045		0.297537
Figure 6E. Relative a-syn fluorescence in RFP-positive A53T mutant and control iPSC-derived dopaminergic neurons
		A53T + Scramble1.3				A53T + PDpep1.3				Control + Scramble1.3				Control + PDpep1.3
		0.964234	0.967867	0.883243	0.837169	0.806291	1.02913	0.560227	0.861544	0.344075	0.529735	0.787468	1.04884	0.621823	0.576858	0.701961	1.01196
		1.0509	1.10818	1.01852	0.687095	0.638159	0.583137	0.520426	0.824479	0.760064	0.719846	0.961801	0.983574	0.652482	0.467758	1.15126	0.971379
		0.764764	0.875126	1.25176	1.39922	0.701281	0.746981	0.61303	1.002	0.499356	0.604365	0.728313	0.72619	0.726302	0.445182	0.729233	0.935503
		0.794736	0.764703	0.967962	0.942341	0.789663	0.684287	0.5933	0.927961	0.59336	0.780988	0.871108	0.944148	0.557682	0.597717	0.965383	1.05695
		1.13356	1.09136	1.27629	0.947783	0.690963	1.44784	0.733392	0.960959	1.01064	0.690157	1.0266	0.684853	0.860987	0.602495	0.597707	0.661447
		1.05186	1.2444	1.07441	1.45107	0.805202	0.717615	1.23395	1.03066	0.665632	0.642116	1.3967	0.723986	0.653988	0.440202	0.56934	0.732729
		0.848702	1.21617	0.740432	0.86307	0.831739	0.835649	0.828276	0.704789	0.600237	0.890533	0.667065	0.752418	0.52906	0.785394	0.54689	1.04693
		1.39617	0.888498	0.899292	1.10624	0.758726	0.79678	0.895739	0.579426	0.656559	0.926309	0.673914	0.821809	0.860677	1.44734	0.773939	0.62931
		0.99225	1.08337	0.952804	0.876778	0.678048	0.613705	0.720767	0.706081	0.618735	0.72981	0.726563	0.644198	0.604704	0.631189	0.703744	1.01344
		1.00282	0.760321	0.935288	0.889235	0.611494	0.565367	0.5708	1.08078	0.756035	0.6925		0.885439	0.736221		0.69027
Figure 6F. Relative LAMP1 fluorescence in RFP-positive A53T mutant and control iPSC-derived dopaminergic neurons
		A53T + Scramble1.3			A53T + PDpep1.3			Control + Scramble1.3			Control + PDpep1.3
		0.590013	0.841383	1.11023	1.41312	1.37147	1.06655	0.967203	2.01818	1.61002	1.42726	2.31099	1.85181
		1.11173	0.897694	1.22737	1.62211	2.29794	1.16798	1.33336	1.42723	1.43801	0.964312	1.7893	1.80433
		1.02246	1.18957	0.810565	1.21594	1.93016	1.30298	0.891951	2.09445	2.25891	1.19616	1.95571	1.7073
		1.04462	0.87548	0.728038	1.48914	1.65817	2.15577	0.934324	1.1054	2.11205	1.51809	2.61797	2.10545
		0.735891	0.94402	1.05111	1.38722	1.91667	1.32167	1.15189	1.72004	1.98081	1.14538	2.79002	2.23491
		1.5832	1.15806	1.1983	1.70009	1.83553	1.46591	1.53927	1.41683	1.22308	0.893165	1.57114	1.95524
		1.09575	1.11111	0.906237	1.52357	1.8042	1.18579	1.65323	2.00941	1.70538	1.08172	2.2425	2.06004
		0.816337	1.10469	0.915349	1.35354	1.63809	1.70951	1.01888	1.51703	1.45802	1.62299	2.19284	1.62102
			0.877988	0.943284	1.67077	1.55052	1.24366	1.09997	1.68577	2.00182		2.60227
				1.10952	1.02636	1.54357	1.4629	1.4384	1.81433	1.59188		1.64839
Figure 6H. Relative a-syn oligomers fluorescence in RFP-positive A53T mutant and control iPSC-derived dopaminergic neurons
		A53T + Scramble1.3			A53T + PDpep1.3			Control + Scramble1.3			Control + PDpep1.3
		1.26554	0.859925	0.518027	0.953688	0.665924	0.734563	0.757874	0.733786	0.448353	0.412868	0.680429	0.823404
		1.77761	1.26425	0.875725	0.524244	1.18343	0.835319	0.553512	0.33361	0.398363	1.19794	0.74855	0.619302
		1.03346	0.925974	0.724202	0.791805	0.83506	0.771084	0.64598	0.882201	0.788697	0.7773	0.406651	0.776782
		0.545224	1.72011	0.594954	1.07024	0.710215	0.757874	0.562578	0.565945	1.01223	1.03787	1.03139	0.548332
		0.676285	0.651678	0.82185	0.723425	0.381268	0.190375	0.58045	0.507926	0.575787	0.684573	0.681983	1.63567
		1.24275	1.88303	1.57972	1.25233	0.901368	0.434884	0.742333	1.04175	0.677062	0.77989	1.2974	0.530719
		0.664888	0.934262	0.817706	0.814857	0.603243	0.887381	0.971042	0.619561	0.60661	0.825995	0.434366	0.663334
		1.97239	0.878315	1.01637	0.548073	0.985288	1.03165	0.651937	1.26943	0.851896	0.392147	0.842831	0.412609
		0.532791	0.589774	0.921312	0.677062	0.486687	0.545483	0.546001	0.881165	0.544447	0.478139	1.69939	0.882201
		0.879351	0.870545	0.961977		1.15598	1.39039	0.691308	0.877279		1.02414	1.35594	0.626295
								0.61179

## Sheet: Supp Figure 1
Supp Figure 1A. Validation of cell viability effect of peptides in A53T or WT a-syn
			A53T			WT alpha-synuclein			Parent
		Scramble	13000	12000	12480	12300	12600	12300	12300	12300	12500
		PDpep1	12800	14040	13200	12400	12300	12500	12300	12100	12500
		PDpep1.1	13600	13400	12400	13800	13400	12900	12600	12000	12700
		PDpep1.2	14600	15600	14800	13200	13400	13100	12600	12500	13000
		PDpep1.3	15000	15800	15200	14300	13800	14100	13700	13400	13100
Supp Figure 1B. A53T a-syn oligomers as measured by luciferase activity
		Scramble	PDpep1	PDpep1.1	PDpep1.2	PDpep1.3
		350548	221224	261554	251502	222198
		389758	258154	321472	281836	195592
		372622	261396	271592	251716	221562
Figure S1D. Co-immunoprecipitation experiments to test for PPI disruption.
Supp Figure 1E. Reduction in gene expression level with shRNA knockdown
		no shRNA	CHMP2B shRNA	VPS4A shRNA	VPS4B shRNA
		100	23	22	15
		100	35	25	21
		100	28	28	18
Supp Figure 1F. shRNA gene knockdown in A53T a-syn expressing cells
		no shRNA	CHMP2A shRNA	CHMP2B shRNA	CHMP4B shRNA	CHMP5 shRNA
		8900	8600	8700	8800	8600
		8800	8700	8400	8500	8800
		8600	8500	8500	8400	8800
Supp Figure 1H. Effect of MIM motif peptides on cell viability in A53T a-syn expressing cells
		CTL	scramble	PDpep1	PDpep1.1	PDpep1.4	PDpep1.5	PDpep1.2	PDpep1.3	CHMP4B-MIM	CHMP2B - SUPER	CHMP1B-MIM	CHMP6-MIM2
		3787	4100	5748	6738	5836	7382	6674	8764	7534	5243	5534	4738
		3275	4200	5350	6300	5925	7500	6850	8800	7254	5102	5625	4253
		3827	4451	5562	6152	5726	7678	6527	8162	7093	4926	5243	4524
Supp Figure 1I. deltaCt values for the RT-PCR data
		CTL	Scramble	PDpep1	PDpep1.2	PDpep1.3	CHMP2B
		27.726	27.726	27.162	27.354	27.354	27.374
		27.427	27.142	27.736	27.152	27.364	27.837
		27.493	27.253	27.354	27.364	27.654	27.023

## Sheet: Supp Figure 2
Figure S2A. Validation of PPI disruption using reverse co-immunoprecipitation assays.
Supp Figure 2B. Quantification of immunoblot bands for a-syn
		CTL	Scramble1.3	PDpep1	PDpep1.2	PDpep1.3
		0.721749	0.774571	0.857441	0.750248	0.425381
		0.778306	0.746272	0.834787	0.736492	0.358292
		0.739662	0.774978	0.832094	0.736307	0.373515
Figure S2C. Validation of PPI disruption using co-immunoprecipitation assays.
Supp Figure 2F. PLA puncta indicating a-syn-CHMP2B interaction in GFP positive primary cortical neurons
		Scramble1.3				PDpep1.3
		34	10	30	114	9	1	3	38
		38.5	2	13	22	16.5	2	15	6
		8	15	29	34	7	5	4	21
		7.25	15	5	8	13.5	12	13	24
		95	9	42	39.5	15	4.5	3	18.5
		17	2.5	16	42	23	4	21	35
		14	1	50	5	2	2	8	16
		18.5	6	51	1	9	1	9	15
		10	1.25	22	3	8	1	9.5	16.5
			14		70	15	1	5	13

## Sheet: Supp Figure 3
Supp Figure 3D. Quantification of a-syn levels
		CTL	PDpep1	PDpep1.3	CHMP2B	CHMP2B (1-178)	CHMP2B (1-199)	CTL	PDpep1	PDpep1.3	CHMP2B	CHMP2B (1-178)	CHMP2B (1-199)
		14873.7	8627.36	8263.26	298.264	19252	122.282	12826.4	3425.87	2927.21	263.762	22532.7	265.253
		15425.5	7375.19	9593.38	251.192	17910.4	16.121	14573.3	2924.55	2742.72	369.192	21653.2	358.263
		15876.1	8476.42	9752.35	277.831	19732.8	98.362	13529.1	3193.12	2871.09	352.163	20982.8	341.635
Supp Figure 3E. Cell viability assay in A53T a-syn cell line with peptides and truncated CHMP2B proteins.
		CTL	scramble	PDpep1	PDpep1.2	PDpep1.3	CHMP2B	CHMP2B 1-178	CHMP2B 1-199
		88.5474	92.5517	125.38	121.306	148.297	134.01	75.3947	107.024
		104.503	107.011	130.708	132.392	129.638	127.174	90.6676	116.973
		106.949	106.965	128.86	134.911	143.309	125.683	80.1306	124.825
Supp Figure 3G. Relative Δa-syn (103-140) fluorescence in GFP positive primary cortical neurons
		Δa-syn (103-140) + Scr1.3			Δa-syn (103-140) + PDpep1.3
		0.914651	0.56949	1.35878	1.77666	0.887301	2.50004
		0.625505	1.26808	0.66664	1.88893	1.58288	2.67811
		1.18875	0.965872	0.94521	0.892848	0.96881	0.983885
		1.0433	0.72721	0.943445	1.87398	1.12167	1.83715
		1.0282	1.60003	0.933949	0.765742	1.10116	1.79835
		1.15185	1.04311	1.71909	1.58556	1.25377	1.38623
		0.778224	0.432474	0.665486	2.01485	1.42824	1.2533
		1.27401	0.961799	0.893641	2.45632	0.835554	1.71575
		1.16446	1.16696	1.19991	2.19681	1.19595	1.561
		0.831058	1.26498	0.673849		1.03694	1.50551

## Sheet: Supp Figure 4
Supp Figure 4A. Effects of a-syn mutations in the CHMP2B binding region on cell viability
		CTL	A53T	E105K/E110K	G106I	L113G	Q109G/L113G	Ctrunc
		518000	194000	147000	281000	293000	442000	278000
		541000	201000	145000	296000	330000	496000	378000
		592000	294000	265000	432000	373000	541000	351000
Supp Figure 4C. Relative Rab7 fluorescence in RFP positive primary cortical neurons co-transduced with mutant A53T a-syn
		A53T + Scramble1.3			A53T + PDpep1.3			Control + Scramble1.3			Control + PDpep1.3
		0.899471	0.94723	0.75858	0.593014	1.03479	0.380484	0.502271	0.819872	0.527743	0.323969	0.875591	0.335113
		1.01091	0.851711	1.11439	0.757784	0.97111	0.323969	0.604954	0.56993		0.803952	0.875591	0.483167
		0.835792	0.680573	1.30543	0.671021	0.760172	0.526151	0.515803	0.729129		0.721169	0.779276	0.342277
		0.827832	0.362972	1.31339	0.61769	0.595402	0.447347	0.486351	0.62167	0.600974	0.779276	0.709229	0.490331
		0.700473	0.459287	1.56014	0.55003	0.586646	0.492719	0.55003	0.647141	0.462471	0.795992	0.648733	0.440184
		0.59381	1.32135	1.34523	0.469635	0.591422	0.440184	0.507047	0.559582	0.602566	0.710821	0.795196	0.482371
		0.698085	1.05867	1.10643	0.401976	0.739477	0.485555	0.653509	0.608138	0.526151	0.819872	0.811912	0.421876
		0.97111	1.41687	1.37707	0.284169	0.843751	0.465655	0.540479	0.504659	0.61769	0.851711	0.711617	0.519783
		0.96315	0.907431	1.33727	0.417896	0.509435	0.502271	0.524559	0.596994	0.363768	0.714801	0.62565	0.457695
		1.09847	0.851711	1.22583	0.35342	0.811912	0.535703	0.593014	0.682961	0.451327	0.743456	0.322377	0.612118
		0.97907	0.819872		0.366156		0.418692	0.590626	0.510231		0.811912	0.734701	0.759376
		1.24175	1.05867		0.392424		0.484759	0.635202	0.562766		0.76654	0.843751	0.685349
					0.268249		0.416304		0.60177		0.710821		0.788828
					0.378096		0.456103		0.572318		0.741069
							0.424264
Supp Figure 4E. Relative cathepsin B fluorescence in RFP positive primary cortical neurons co-transduced with mutant A53T a-syn
		A53T + PDpep1.3			EV + PDpep1.3			A53T + Scramble1.3			EV + Scramble1.3
		0.280637	0.734612	1.03475	0.700784	1.01803	0.72969	0.80189	0.936041	0.752454	0.6221	1.2195	0.702807
		0.374012	0.458809	0.839281	0.531433	0.584697	1.41965	1.42902	1.0198	0.799285	0.545642	0.642039	0.572131
		0.28229	0.720331	0.928022	0.484808	0.745583	0.743756	1.05818	1.42658	0.809932	0.663466	0.584646	0.638541
		0.352466	0.702874	1.38388	0.553163	0.922179	0.826865	1.49304	1.30483	0.85712	0.700784	0.663942	0.436908
		0.596209	0.560649	0.80786	0.500539	0.932086	0.656721	0.714951	1.09316	0.961846	0.564754	1.11751	0.768524
		0.424488	0.753044	0.744926	0.638313	0.729063	0.732892	0.91451	0.771225	1.44234	0.495651	0.660687	0.467422
		0.519247	0.814498	1.34751	0.585843	0.778546	0.864721	0.918614	0.879758	1.4717	0.756551	1.04867	0.388432
		0.374484	0.772268	0.840396	0.504849	0.898936	0.612697	0.874551	0.895426	1.12455	0.720466	0.789339	0.477125
		0.406101	0.81883	1.06958	0.550169	1.09084	0.794032	0.923851	0.813786	1.04718	0.508149	0.722972	0.191646
		0.42478	0.833518	1.46278	0.459703	0.948101	0.757597	0.87134	0.858054	0.732178	0.560929		0.499413
		0.509933	0.788732		0.461946		0.92963
			0.745477				1.0147
Supp Figure 4G. Relative cathepsin D fluorescence in RFP positive primary cortical neurons co-transduced with mutant A53T a-syn
		A53T + PDpep1.3			EV + PDpep1.3			A53T + Scramble1.3			EV + Scramble1.3
		1.09608	0.888435	0.798677	0.569818	0.788823	0.433182	0.806727	1.27673	1.11793	0.492805	0.784334	0.29652
		0.878042	0.885101	0.714205	0.597017	1.02553	0.459677	0.588215	0.966952	0.913681	0.427247	0.669499	0.296355
		0.709632	1.07792	0.580711	0.349855	0.870286	0.506894	1.16084	0.90096	1.29422	0.896754	0.833197	0.329267
		1.08636	0.811836	0.914812	0.351221	0.727404	0.472506	1.25778	1.18135	0.703043	0.749479	0.917101	0.239432
		0.788954	1.09399	0.760893	0.327001	0.562316	0.441435	1.17466	0.980647	1.06265	0.890732	0.772156	0.30631
		0.799237	0.719702	1.00516	0.439513	0.544243	0.382462	0.831981	0.678689	0.97063	0.695873	0.757272	0.319869
		0.732298	0.879917	0.630061	0.325548	0.456549	0.403161	1.52293	0.934441	0.960985	0.954198	0.600848	0.264209
		0.923089	1.04507	0.649062	0.413881	0.46763	0.390767	0.607237	1.39052	0.720417	0.695604	1.17084	0.345921
		0.521499	1.05991	0.713572	0.537503	0.674421	0.42509	0.66421	0.879087	0.941805	0.71377	0.835768	0.34883
		0.879147	1.2233	0.833989	0.465212	0.595803	0.467039	1.39205	1.02533	1.21034	0.954938	0.627998	0.31241
		1.01086	0.922798	0.813706	0.553574	0.543654		0.993326	0.784958	1.10496	0.802542	0.715498	0.195653

[truncated: 2 more sheets: Supp Figure 5, Data no Figures]
